# Supplementary material for: Gender in the disclosure of loneliness on Twitter during COVID-19 lockdowns
Source: Front Digit Health. 2023 Dec 6;5:1297983. doi: 10.3389/fdgth.2023.1297983 (PMC10731375; doi:10.3389/fdgth.2023.1297983)
Supplement: Supplementary Table — Odds Ratios of 100 words for each of the loneliness self-disclosure comparisons (the four word networks). [file Table1.xlsx]

## Sheet: FvsM_beforeCovid
id	label	or
0	sahm	6.2402
1	pregnancy	5.90969
2	maternity	5.69534
3	motherhood	4.20629
4	gorl	4.16196
5	toks	3.79687
6	hubby	3.27973
7	pinterest	3.27451
8	boyf	3.08919
9	youuu	2.96174
10	packing	2.88201
11	husband	2.79268
12	bff	2.77711
13	pregnant	2.76984
14	boos	2.74773
15	cba	2.71557
16	errands	2.70162
17	facetiming	2.63265
18	gal	2.62382
19	bedtime	2.56014
20	boyfriends	2.50933
21	curse	2.5082
22	uni	2.49238
23	schedules	2.44447
24	loveisland	2.44168
25	besties	2.43071
26	naps	2.40955
27	grieving	2.40955
28	ateez	2.40955
29	butterflies	2.40954
30	curving	2.40954
31	joinin	2.36494
32	spoiled	2.35936
33	styles	2.32923
34	emily	2.30479
35	armys	2.28104
36	luna	2.26986
37	mum	2.26166
38	pals	2.26038
39	bec	2.24891
40	boyfriend	2.24353
41	spinster	2.24045
42	sibling	2.23261
43	bfs	2.18008
44	hhh	2.16859
45	twins	2.16859
46	oop	2.16617
47	bella	2.15591
48	demi	2.14907
49	lily	2.14182
50	nails	2.12271
51	bpd	2.1204
52	frickimlonely	2.11748
53	honeymoon	2.09721
54	sons	2.09526
55	ghostin	2.08827
56	hahahahah	2.08097
57	yess	2.08097
58	lesbians	2.07273
59	omfg	2.04813
60	lana	2.04811
61	bestie	2.04451
62	ily	2.03986
63	nephew	2.03664
64	cried	2.0353
65	adore	2.02912
66	gna	2.02707
67	teens	2.02283
68	mom	2.01256
69	lesbian	2.00351
70	makeup	1.99863
71	ughhh	1.99579
72	academia	1.99049
73	xoxo	1.98607
74	jimin	1.9678
75	bumble	1.96224
76	grad	1.96224
77	stans	1.96189
78	dorm	1.95982
79	doctors	1.95976
80	bts	1.95588
81	sobbing	1.95493
82	ana	1.95441
83	soooo	1.94264
84	kitten	1.93771
85	mums	1.93266
86	fiancé	1.93198
87	scorpio	1.92764
88	parenting	1.92763
89	pms	1.92065
90	aus	1.92065
91	bffs	1.92065
92	shawn	1.89321
93	dramas	1.88439
94	mam	1.86453
95	lololol	1.86453
96	babies	1.86387
97	cryin	1.86338
98	priv	1.86192
99	fandom	1.85356

## Sheet: MvsF_beforeCovid
id	label	or
0	dap	5.8271
1	downhill	4.91483
2	wank	4.54089
3	grindr	4.20218
4	cod	3.98429
5	thugs	3.73526
6	victory	3.73525
7	players	3.45515
8	greatness	3.42397
9	brexit	3.41741
10	grinding	3.36443
11	mountains	3.23726
12	bros	3.18746
13	bot	3.15571
14	twat	3.08305
15	foo	3.0561
16	smash	3.04357
17	bud	3.0286
18	leaders	3.02377
19	smokin	3.0123
20	timeless	2.96904
21	fortnite	2.94301
22	apex	2.91817
23	supporter	2.88631
24	premium	2.88631
25	india	2.88336
26	shorty	2.87926
27	chicks	2.86369
28	beers	2.8459
29	teams	2.83363
30	homies	2.82814
31	incel	2.81783
32	soldier	2.74429
33	warrior	2.72362
34	basement	2.71473
35	console	2.71249
36	phony	2.6855
37	tunes	2.68171
38	gamers	2.66803
39	basketball	2.66189
40	cigarette	2.63664
41	leadership	2.63166
42	racist	2.62264
43	nut	2.60338
44	beats	2.59941
45	stoner	2.58606
46	cudi	2.58595
47	conservative	2.55934
48	trump	2.55416
49	booze	2.53995
50	bots	2.53546
51	desert	2.53388
52	fella	2.52907
53	gamer	2.51952
54	highway	2.5075
55	addict	2.49015
56	handsome	2.46944
57	top	2.46795
58	duo	2.4625
59	idiots	2.45558
60	russian	2.44999
61	motherfucker	2.4465
62	haters	2.44569
63	americans	2.44404
64	lion	2.43358
65	twitch	2.42943
66	humanity	2.42943
67	wife	2.42938
68	nigga	2.41515
69	joker	2.41395
70	score	2.40715
71	naw	2.4033
72	virgin	2.4032
73	cars	2.40281
74	michigan	2.40122
75	cop	2.39906
76	bottom	2.39119
77	political	2.37901
78	shawty	2.36567
79	homie	2.35957
80	nerds	2.35675
81	stone	2.35183
82	drugs	2.33922
83	football	2.33127
84	pursuit	2.31842
85	riding	2.31428
86	moral	2.3034
87	horniness	2.3007
88	rolling	2.29519
89	price	2.29486
90	average	2.29208
91	flag	2.28933
92	wealthy	2.28933
93	master	2.28266
94	faded	2.28265
95	mobile	2.27759
96	thuggin	2.27319
97	cock	2.27146
98	tracks	2.27044
99	police	2.26846

## Sheet: FvsM_lockdown_not_before
id	label	or
0	(pregnancy)	6.09686
1	freakin	4.67889
2	(husband)	3.44573
3	sos	2.94594
4	dads	2.61463
5	wee	2.52288
6	binge	2.48795
7	(uni)	2.47516
8	(soooo)	2.47199
9	(bff)	2.45081
10	(pregnant)	2.42379
11	nursing	2.40723
12	roblox	2.40723
13	(lesbian)	2.40631
14	(makeup)	2.38526
15	gcs	2.33939
16	tiktoks	2.30041
17	(babies)	2.28745
18	grateful	2.28144
19	celebrate	2.23306
20	household	2.20944
21	grief	2.16885
22	(boyfriend)	2.13582
23	(bts)	2.13152
24	(pals)	2.10907
25	exhausting	2.09574
26	dramatic	2.07946
27	sooo	2.07651
28	neomu	2.06271
29	(mum)	2.05396
30	thankful	2.04842
31	students	2.04315
32	overwhelmed	2.00956
33	parent	2.00522
34	teacher	2.0052
35	coworkers	2.00222
36	tiny	1.99282
37	(gal)	1.98847
38	rude	1.96644
39	grandma	1.95578
40	deprived	1.93253
41	(sibling)	1.8938
42	facetime	1.87952
43	friendships	1.87864
44	crap	1.87729
45	cousins	1.87151
46	(facetiming)	1.86472
47	siblings	1.86447
48	(boyfriends)	1.85538
49	messaging	1.85538
50	private	1.85422
51	sister	1.8494
52	bestfriend	1.8363
53	omg	1.81687
54	houses	1.78702
55	(curse)	1.77723
56	modern	1.77621
57	hardest	1.76754
58	(mom)	1.76575
59	adopt	1.75813
60	plants	1.75453
61	(fandom)	1.74154
62	hugs	1.74037
63	child	1.73414
64	potato	1.72282
65	hobby	1.72204
66	jealous	1.7217
67	mega	1.70954
68	terrified	1.70399
69	atm	1.69613
70	moots	1.6953
71	families	1.69204
72	socializing	1.68954
73	extrovert	1.68536
74	grandparents	1.67828
75	sending	1.67811
76	sis	1.67779
77	younger	1.67774
78	dates	1.67774
79	literally	1.67643
80	sexy	1.67551
81	introverted	1.67511
82	girlfriends	1.67511
83	findom	1.67098
84	members	1.66879
85	patients	1.6679
86	hurting	1.65707
87	(cried)	1.65533
88	terrifying	1.65315
89	craving	1.64959
90	considered	1.64955
91	ariana	1.64313
92	adult	1.63568
93	painfully	1.63505
94	skype	1.63214
95	plans	1.63049
96	chocolate	1.62457
97	ahh	1.62282
98	downloaded	1.62196
99	nervous	1.62196

## Sheet: MvsF_lockdown_not_before
id	label	or
0	(india)	3.44248
1	success	3.02011
2	guitar	3.00894
3	(homie)	2.9927
4	xbox	2.88563
5	track	2.85461
6	mountain	2.84377
7	lies	2.81162
8	dawg	2.77878
9	(virgin)	2.68911
10	sir	2.60096
11	wolf	2.56501
12	(nigga)	2.55494
13	request	2.48483
14	(wife)	2.47995
15	(homies)	2.47073
16	national	2.46997
17	(basement)	2.46102
18	hop	2.42246
19	(top)	2.40874
20	wit	2.39722
21	(drugs)	2.38182
22	porn	2.34198
23	john	2.27353
24	christ	2.26903
25	(stoner)	2.25707
26	hill	2.24434
27	band	2.22549
28	(horniness)	2.22296
29	bastard	2.18021
30	ladies	2.1579
31	dam	2.15004
32	american	2.14903
33	rich	2.06907
34	crib	2.05685
35	road	2.03086
36	release	2.01037
37	ran	1.98203
38	mister	1.97064
39	demons	1.96143
40	hittin	1.96143
41	attractive	1.96143
42	someday	1.96143
43	(trump)	1.93798
44	aint	1.92383
45	battle	1.92373
46	afternoon	1.90808
47	film	1.90638
48	issue	1.90638
49	shot	1.89589
50	indeed	1.87441
51	double	1.86874
52	mansion	1.85959
53	nite	1.84551
54	perhaps	1.84499
55	females	1.81683
56	niggas	1.81288
57	los	1.79546
58	(bottom)	1.79223
59	loneliest	1.77575
60	beer	1.76341
61	thousand	1.7634
62	path	1.75973
63	bro	1.74593
64	christmas	1.74417
65	bus	1.73846
66	shout	1.73669
67	nah	1.73242
68	girlfriend	1.73014
69	desire	1.72855
70	loner	1.72803
71	gon	1.72476
72	beat	1.72171
73	view	1.71
74	fans	1.70459
75	simp	1.70414
76	rock	1.69549
77	society	1.68556
78	war	1.68325
79	game	1.67941
80	whore	1.65782
81	crippling	1.65563
82	gang	1.65556
83	gay	1.64185
84	suffer	1.63872
85	breath	1.62654
86	discord	1.62642
87	mate	1.59952
88	seems	1.59921
89	win	1.59029
90	slide	1.5856
91	vibes	1.58434
92	freedom	1.58229
93	power	1.57844
94	multiple	1.56992
95	respond	1.56305
96	upon	1.55908
97	cold	1.55426
98	red	1.54898
99	streets	1.54446
