# Supplementary material for: Gender in the disclosure of loneliness on Twitter during COVID-19 lockdowns
Source: Front Digit Health. 2023 Dec 6;5:1297983. doi: 10.3389/fdgth.2023.1297983 (PMC10731375; doi:10.3389/fdgth.2023.1297983)
Supplement: Supplementary file 2 [file Datasheet1.zip]

Archive with 2 entries (2 files):
- loneliness_gender_public_dataset_frontiers.csv
- __MACOSX/._loneliness_gender_public_dataset_frontiers.csv
