# Supplementary material for: Gender in the disclosure of loneliness on Twitter during COVID-19 lockdowns
Source: Front Digit Health. 2023 Dec 6;5:1297983. doi: 10.3389/fdgth.2023.1297983 (PMC10731375; doi:10.3389/fdgth.2023.1297983)
Supplement: Supplementary file 2 [file Datasheet1.zip › loneliness_gender_public_dataset_frontiers.csv]

id	user_id	gender
1238963462182711296	697414585352114177	m
1238963571943407618	147362786	m
1238963589395836928	731425172595466241	m
1238963700842848257	986052343123841026	m
1238963734955130888	3241768575	f
1238963754890477568	2724847345	m
1238963794816139267	1227004111050231808	m
1238964173003821056	805533301939130368	f
1238964197410701314	2357038253	f
1238964274216787971	1234699888870510599	m
1238964319775109120	1080823107332407297	m
1238964333607972865	769389668915818496	f
1238964512939823108	741936047093907456	f
1238964829009969153	1234871490631421952	f
1238964969011625985	1154802206681571330	f
1238964983268081664	1079867815153332226	m
1238965069636984832	979910917252038657	m
1238965232770433025	1212477496039374850	f
1238965256631836672	288163268	m
1238965291624923136	487061265	f
1238965597750333441	870570655217070081	f
1238965629375393798	1180554379679748097	m
1238965744265621504	946198940260667392	m
1238965917943574528	337182512	f
1238966127675486208	1054404907468505088	f
1238966159707439116	1234871490631421952	f
1238966348241408006	1185976551734689792	f
1238966369053360128	1053104610846494720	f
1238966451538722817	340464679	f
1238966493754396673	896345737105215488	f
1238966641326686208	1211131764690698241	f
1238966920667414530	1155594925997793282	f
1238967023389962240	1196858688046338049	f
1238967055669497868	1106242948432318465	f
1238967118571454465	872741692792811521	m
1238967146203373568	1147063380861046784	f
1238967292752355328	779465358944108544	m
1238967312948105217	831177890624573444	m
1238967528895938569	368639999	m
1238967613662748672	1082831026462777344	f
1238967750925651968	2890197191	m
1238967757854535680	712029750	f
1238967802972852228	1142219758852595712	m
1238968014546120704	275761630	f
1238968062436618240	1223761114313428993	m
1238968105256267776	2429973224	m
1238968196339826688	1221043223805775882	m
1238968364753653761	124028384	f
1238968454150934528	744119034	f
1238968538557284354	971739620881915904	f
1238968816371187719	3305148689	f
1238969158508765184	1155693556243132422	f
1238969186992283648	836902862433091584	f
1238969239383531520	2167562575	m
1238969340160081920	446793821	m
1238969473668915202	21125714	m
1238969585430233088	1092614168224555008	f
1238969627050459137	534766857	f
1238969753387044865	2363325660	f
1238969835473731584	2363325660	f
1238969957544681473	1147372751289667584	f
1238969995377479683	598560246	f
1238970267910750209	854353923544666112	m
1238970418687553538	2710914050	m
1238970459661701121	1130620925798301696	f
1238970540980871170	1230163950869917696	f
1238970555417706496	1894784388	f
1238970671436378113	1152804517920104448	f
1238970681074778113	112322353	m
1238970705842188288	1126566177134862337	f
1238970714117545989	375166152	f
1238970809131155458	102125672	m
1238970875099131909	2604194790	f
1238970897354104834	488378022	f
1238971200979820545	3378299956	f
1238971259636961280	1206044045627154437	f
1238971381343289346	1004138506141274112	f
1238971417145643008	14710291	m
1238971618094985217	382764304	m
1238971634612088832	400265956	m
1238971838455308289	2952196161	f
1238971873347723268	4829391945	m
1238972155976712198	1348104566	m
1238972205213638656	44770846	m
1238972209110167554	2964411021	f
1238972259030765568	1233945390824775681	f
1238972278802714635	2200045927	f
1238972308175413259	2706010789	f
1238972388110479360	59542397	m
1238972470352162816	721717998	f
1238972502954704898	562135529	m
1238972522877550592	2903859459	f
1238972676426944513	635926483	f
1238973041863995392	290312409	f
1238973061136777222	1219723315109158929	m
1238973210017890306	3248508393	f
1238973226719592448	399453364	f
1238973279815245826	3122756883	m
1238973508698476547	4078992022	f
1238973539207634945	932349847402815488	f
1238973557423706112	729304954805092352	f
1238973841575014400	1051240298217533440	m
1238973990187798531	769836212	m
1238973992012328960	1064129816235003905	f
1238974072467447808	3433547001	m
1238974168135319554	847406282734620673	f
1238974728506834945	396076367	f
1238974734974341120	4725026598	m
1238974767392309248	628030719	m
1238974863152263169	3041575388	f
1238974912267726851	777980352296062976	f
1238974924682858503	1238971965072904192	f
1238975009084899329	3268658034	m
1238975105218351104	970355798290436098	f
1238975379941048321	474551205	f
1238975480184705024	3129000918	m
1238975505367531522	2780516270	f
1238975531032305664	960616596099121152	f
1238975532034854912	1150726207773773825	m
1238975606471057408	1237582309676613632	m
1238975696241819648	52180881	f
1238975877032988673	991511181838827520	m
1238975917751484417	1021690622837772288	m
1238976310472593408	884745216992976896	m
1238976798051819520	1132796832432582656	f
1238976821502205952	377194319	f
1238976883062120450	1198502652	f
1238976920194355200	1064621142164545536	m
1238977107478315008	240908184	m
1238977331466661889	22523041	f
1238977346604093446	2944515780	f
1238977429277945856	858859592587063297	f
1238977430704066560	2796593239	m
1238977485347467265	1180252857687257090	m
1238977630835269633	521731256	f
1238977765057204225	1227655931011457025	f
1238978341220151297	957442831483744257	f
1238978351160627200	1162488754075947008	f
1238978422417883136	25024728	f
1238978464541179904	786347622298595328	m
1238978469746356227	756846326021820416	f
1238978492940853253	791316969513517056	f
1238978514650619908	1486224044	f
1238978672431976449	1160328854046687232	m
1238978750626349062	1080697200538279936	m
1238978779642396672	1208944480964894722	f
1238978812865544194	321613444	m
1238978842120855554	970810775064449024	m
1238978878808309760	870792128644894720	f
1238979032663941121	1169523960695971845	f
1238979045871751168	1546966831	f
1238979075261100033	4886487330	m
1238979089651949573	3145272300	f
1238979129875279872	3177242025	f
1238979177522569216	1105221577485008896	f
1238979220803592192	2700428494	f
1238979255717019648	357837399	f
1238979278529802240	1247637176	m
1238979304417103873	101568325	f
1238979496872722432	1049465955586334720	f
1238979521820479490	1212119026597416960	f
1238979682021920768	884479897003012096	f
1238979830009532420	727324531090550786	m
1238979956283244544	1230163950869917696	f
1238980043646414848	797616447115722756	m
1238980125879750657	1051474198671974400	m
1238980157693513729	1213473778123980801	m
1238980199905136640	931994556412956673	m
1238980266930167808	59043135	m
1238980288706785281	24718903	m
1238980297095557120	1323051762	m
1238980362568634368	47438881	m
1238980576780181505	730160183264083969	f
1238980597818720263	892768297007140864	m
1238980870725423107	718004818	f
1238980958533177346	602886771	f
1238981002866962433	1201162972950908928	m
1238981223789334529	1082336563340677122	f
1238981442480177153	1522677193	m
1238981457659518978	1105317928134680577	m
1238981561187475457	1093287148344823808	m
1238981593353662467	1046228840	f
1238981758902833153	768935697042538501	m
1238981783712141314	715744588057690112	m
1238981920932888578	477919747	m
1238982060515221505	1117020403568979968	f
1238982181164388353	1140231986239483905	f
1238982253096599552	934163480906752001	f
1238982754265477120	1198350832372043776	f
1238982941331484674	4846175479	f
1238982978228965376	2275370412	f
1238983027033808896	2766251877	m
1238983048638627846	53499215	f
1238983054431080449	1548073290	f
1238983099133788160	970421782803918848	f
1238983282190094338	1218544907649978368	m
1238983315530682369	213859287	f
1238983494476365826	1088463909416243200	m
1238983507826733056	1093835876025589760	f
1238983650005397505	1159330887806455809	m
1238983908839976960	144003225	f
1238984154160791554	48706026	m
1238984188512141313	3286878330	f
1238984210796253184	1179512871119507456	m
1238984365864091648	824674846349070339	m
1238984388899192832	1163275160272678912	m
1238984467534020608	223290561	f
1238984555484282881	983082824382197760	f
1238984651441606664	824674846349070339	m
1238984670353727489	410942533	f
1238984697411182592	41329687	f
1238984726322524160	824674846349070339	m
1238984932409708551	2386145202	m
1238984960763023362	232337025	f
1238985041411108870	954429777259065344	m
1238985068489687040	168529010	f
1238985125993631750	757489820264386560	m
1238985154875535360	1237826273218617351	m
1238985228154277888	1216880883854168065	f
1238985303769206784	1173388438487347201	f
1238985376406081543	3027081287	f
1238985541615378432	2431538022	f
1238985582090436608	1238661896602935296	f
1238985633147879430	508297168	f
1238985654190706694	17206207	f
1238985669655044097	3293638505	f
1238985696003502080	966962115633233920	m
1238985763632668674	1181105194127384576	m
1238985829227229185	1198625545056968705	m
1238985851834597378	3387303689	f
1238985853038465025	19360049	f
1238986115358564353	951160821366886402	m
1238986176138076160	1353066223	m
1238986278110138369	840163117988495360	f
1238986322221678593	212117765	f
1238986365875957761	540436500	f
1238986711683575809	734752279736225794	f
1238986919779811329	2273618623	f
1238987059878154240	102884182	f
1238987217353277443	740063876037804033	f
1238987255701594113	1035434234	f
1238987482747867136	503367170	m
1238987650649870337	1610250462	m
1238987740429123584	1024000000341291014	m
1238988441251016705	38893914	f
1238988520120877056	1195696562619518982	f
1238988577687691269	769923080781193217	f
1238988623866990595	498415869	m
1238988690011103233	61902485	f
1238988722491850752	1060057393898381312	m
1238988828913926145	1029378732262338563	f
1238988905405386754	1852077396	f
1238988945825968129	893129203041927168	m
1238989036942954496	1150173582842052608	m
1238989116013977600	1220059441	f
1238989120690630658	615005652	m
1238989306330415104	1181031950267478016	f
1238989388576706571	2981417171	f
1238989452594180096	1238767465682763777	m
1238989475314839558	2279954296	m
1238989521875845120	873218888988848128	f
1238989625823318016	869632547059372032	m
1238989757306351617	273581196	f
1238989877342953473	155038345	m
1238989879499001862	1144797906056155137	f
1238989913078423552	2424411648	m
1238989914882129921	969431232	f
1238989981340667904	848397855396028416	m
1238989992590008322	85946229	m
1238990053314977793	974183581068087296	f
1238990056565530626	1091072495459975169	m
1238990067739299840	1378703779	f
1238990090275151873	2216582083	m
1238990123511005184	4418686173	f
1238990284366594048	1104731320419213313	m
1238990432597618689	1976858605	f
1238990516487938058	2739264467	m
1238990623320965125	2447368265	f
1238990626059845632	4883815750	f
1238990742435041281	296890348	m
1238990858101366792	627153340	m
1238990991618723840	927468045114716160	f
1238991064956129287	2318287200	f
1238991238914650116	1194397304922542080	f
1238991247399944197	799657638686584833	f
1238991318476558336	1236704095106465795	m
1238991375036809217	2544401139	f
1238991550761369601	296388641	m
1238991585603444736	939060159544020993	m
1238991586522017795	701474482767134721	f
1238991599138246657	2649221384	f
1238991699755630592	701474482767134721	f
1238991914218684416	732370532729921536	m
1238992001623887872	1942433617	f
1238992016916254720	85946229	m
1238992410916589569	2425980534	f
1238992439161106433	147061441	f
1238992736109432833	2903207007	f
1238993692083417088	1526863928	f
1238993715630198785	792941644731518976	f
1238993730377519107	609683097	f
1238993943884435459	737013273778741248	m
1238994144703512576	1162576539273351168	f
1238994224118464512	2279892256	m
1238994233995997185	1206272154561630209	m
1238994246612463616	937875008	m
1238994316183437312	1194100529749778432	m
1238994348290826240	1156737231278747648	f
1238994433384775687	1898381564	f
1238994465811021825	141048232	m
1238994487554314240	1109632218501128194	f
1238994491912212480	1144797906056155137	f
1238994582085365765	1027727439487631360	f
1238994598707380224	1550933552	m
1238994843843452928	1129228776397664257	f
1238994857089216513	15819103	m
1238994915985461248	493759293	m
1238994934343983105	1220230599597707264	m
1238994950467063808	1199200631531151360	m
1238994986143608832	2620153111	m
1238995004141551619	1100101630308044800	m
1238995027348643840	484275536	m
1238995123091972096	1143737283465633792	f
1238995134353530881	2318450040	m
1238995164976353287	710126937918803968	m
1238995173046136832	344696042	m
1238995483634421760	543520742	f
1238995499950247936	2935186165	m
1238995519495647234	353607390	m
1238995652698345474	1142938003284865027	m
1238995664400351232	380030517	m
1238995748261265410	541035357	f
1238995812476170243	1233060309348364289	f
1238995952255610883	734050732891078656	f
1238996029078462464	1037029462083362816	f
1238996083834929152	3674607254	f
1238996103040770049	1016558233	f
1238996159273762821	1646670661	m
1238996277582393344	465401083	m
1238996363221831681	1089355887054110720	m
1238996423653425159	1181759068777660416	f
1238996482478329857	1181759068777660416	f
1238996542226341893	2358772093	f
1238996810544357378	1057393737083568129	m
1238997009413091328	77339879	f
1238997057731473408	176890254	m
1238997220944379904	4673232852	f
1238997247053844482	726818979856031744	f
1238997308630417410	297617703	m
1238997442785202177	12377822	f
1238997446698496001	2187590684	m
1238997451882803206	168804445	f
1238997473840021504	4129993513	f
1238997715716935680	981585901137506304	m
1238997805890293764	1220499647564677121	m
1238997882436489216	76380376	f
1238998003417059329	94412246	m
1238998038200365058	730492400766832640	m
1238998040423411712	4740889276	m
1238998047050399745	1004468491863363584	m
1238998081263349760	442391890	f
1238998106114371584	2202239250	m
1238998115241398273	68550562	f
1238998167267524613	1097389039961788416	f
1238998219574689795	794685278862577664	f
1238998227807920130	156805686	m
1238998385455136769	401748648	m
1238998412625936385	1079987339152248832	f
1238998441998594049	159720975	m
1238998462928244736	1189567040648032256	m
1238998495387926528	987326302754607104	m
1238998520234835969	746358068707921925	m
1238998544436035589	294423438	m
1238998548357791745	842507473772732420	f
1238998560906956800	24493968	f
1238998641215451136	465121848	m
1238998641756471297	897229996820967425	m
1238998700137070592	1191761537263919106	f
1238998714582269953	21488945	m
1238998793871392770	2402439294	f
1238998853258379264	3082758474	f
1238998860850233345	967144045427544064	m
1238998864461467651	1208111040036311040	m
1238998869360300032	1104750813908426752	m
1238999120569864192	1191761537263919106	f
1238999161174806528	1602712441	f
1238999307858018304	2316249578	f
1238999331463737345	746544237286612994	m
1238999338837094401	517284410	f
1238999436258234368	1166414820	f
1238999623286611968	1122782515	m
1238999822184656897	764204316	f
1238999840618614784	715569318415745024	f
1238999858490605569	1162257626333249537	f
1239000004142006272	1225887605616762880	f
1239000008466354176	390387771	m
1239000038124032000	742393160450605056	m
1239000044239556609	1042025270599921664	f
1239000058743394304	15113681	m
1239000097398161408	3706293253	f
1239000246488903680	2369237971	f
1239000300301803520	746544237286612994	m
1239000334430846977	709521072	f
1239000369851555840	723171243273277441	f
1239000389627850753	1206638473228083200	f
1239000598034317312	883633502	m
1239000670436548608	3048136321	m
1239000736974934016	2317694604	f
1239000779236745217	1226895226855395330	m
1239000899936088064	3385735873	m
1239001013333491712	1072296691494256646	m
1239001098163290112	2768417830	f
1239001122746048512	877911757557309440	f
1239001284600049664	1228013569486262275	m
1239001301960327168	3298623087	f
1239001380813234176	1170152401451606022	m
1239001389998669826	1120493730472046593	f
1239001429911748609	978287055053754369	m
1239001484525592576	897759386	m
1239001523381776384	976681644521328640	f
1239001549378064385	1035220597150765056	f
1239001777447432192	1116736163169988608	m
1239001847421075461	745601019300585472	m
1239001925380722689	1075139835730518017	m
1239001962735173632	785097817	m
1239002054066044928	803287112	f
1239002072428630016	2685609836	f
1239002087255674880	2548672615	m
1239002310191112192	81358248	m
1239002401597579266	995397679994757120	f
1239002438150934529	1060176070949855232	m
1239002444803211277	498568766	f
1239002517800968195	4189211380	m
1239003083281182720	441975652	f
1239003115489308673	1150945334123814913	m
1239003148783673344	2361904956	f
1239003196682432512	4276861033	m
1239003245042941952	721241389	f
1239003335564439553	412768915	f
1239003543685693440	448545855	m
1239003745842860034	962085665491079168	f
1239003772648636416	824291721374732289	f
1239003798409842691	98307094	m
1239004212979044352	2866706352	m
1239004340637097985	1239003025840254978	f
1239004388561018880	764306498	f
1239004413378859009	20349777	f
1239004436820905987	1224902540669661190	f
1239004442151829507	1232388528518156292	f
1239004484258484229	824291721374732289	f
1239004606669238272	281761387	f
1239004680165953542	1239003025840254978	f
1239004725367824384	1069725715568910336	m
1239004791465967617	589520533	m
1239004919027372034	1103084393105629186	f
1239005043371773952	1205241140594774022	f
1239005083058266114	2803337381	m
1239005252055191554	63503998	f
1239005381285863427	956320204916711424	f
1239005421718962177	1239003025840254978	f
1239005536957292544	1227931646155821057	f
1239005553013198848	2892193306	f
1239005629928349701	1212569398579355649	m
1239005659376562177	758147621223477248	m
1239005815413059591	889710590654132224	m
1239006137992830977	1190989688640802816	m
1239006189201088514	1015279665727049728	f
1239006220528295936	973254158777233409	f
1239006258008596480	808322616473878528	m
1239006336563568640	1383858644	m
1239006444915130368	4286294353	m
1239006511806001152	1231270288836440065	m
1239006530352996352	1148865676477493248	f
1239006534476185601	1205476948883001345	m
1239006691926200321	3432744369	m
1239006731427954688	1068152848947531777	f
1239006821454467072	1097673209955135496	f
1239006867805921281	3173477000	f
1239006914899587072	3402138851	f
1239006963754840064	3040473949	m
1239007106814132226	1714474657	f
1239007239270289409	536825707	f
1239007247604342784	112746839	m
1239007388591480833	1238662071035645952	f
1239007398926278656	2198346210	f
1239007440252870657	3047550156	f
1239007449169956868	491419734	m
1239007457810296837	1205673044045377539	f
1239007633778057224	1205476948883001345	m
1239007751973584896	2155834758	f
1239008159223754752	1190417342620209153	m
1239008253830402048	450187738	m
1239008352899825664	1208217942317576192	m
1239008424639098880	3006832714	m
1239008511012438021	621761054	f
1239008567094661120	916053656658640897	m
1239008606802063360	635092958	f
1239008715249979392	336904897	m
1239008896313970688	1070538234864766976	m
1239009040664891393	1074583935319855105	f
1239009104011689984	1030252050339254272	m
1239009202237890560	4183274293	m
1239009292033941504	1195707309764358145	m
1239009325936300034	1121364954	f
1239009397965193216	847903660680122368	f
1239009616891195392	410376003	f
1239009648952238080	1226366665	m
1239009758893367297	1195587825233563648	f
1239009804082974720	867179598	f
1239009850111283200	1072609068064362496	f
1239010369806446594	271084090	f
1239010381076496385	351030133	m
1239010392141152258	406447550	f
1239010402329116672	1225201058345078785	f
1239010403042103298	1013083494828912641	m
1239010404975759360	45411932	f
1239010483945877504	1178663961270484994	f
1239010636740395008	1098565349853810688	m
1239010753220210688	1232674336454012929	m
1239010844865855488	806043343188791296	f
1239010858119737344	887878032	m
1239010908397023233	1008875680258576384	f
1239010955545038848	1692764498	m
1239011034704359425	1234632368679510017	m
1239011038936399872	2800760552	m
1239011131349512193	2878244582	f
1239011218305757185	2660048779	f
1239011264023744513	211679666	m
1239011566365937664	113209792	m
1239011589061255171	19640709	f
1239011594564177922	353382915	m
1239011871056900096	1238989912789127168	m
1239012043526680581	268868392	m
1239012057053306891	3765173354	m
1239012114406268930	1881519038	m
1239012313690185733	49377348	f
1239012335269756928	992200388395712512	m
1239012783762669568	315897828	m
1239012826896711680	888244431849086976	m
1239012862493954048	1002018415777931264	m
1239012944383533057	892503428445982722	f
1239012981859479553	2381473375	m
1239013032057098240	1054401430990307328	m
1239013109500727297	1236902864213159937	m
1239013257781874689	958293739390357505	f
1239013355291119618	1228816175435522048	m
1239013355462856704	123058008	m
1239013378816794625	728579240472420353	f
1239013382520479750	948570287242645505	m
1239013500929880066	22024720	f
1239013704508870656	2690815208	f
1239013938076868608	185284203	m
1239013970742304769	910916101801947137	f
1239014084705583104	1143765532027392000	f
1239014103915601923	1231068894644916224	f
1239014142369030150	1161096949933756422	m
1239014217472266240	1113278174132088833	f
1239014329871224837	945832323609657345	m
1239014411328729088	57533887	f
1239014674445692929	1153566995234689025	f
1239014726903922689	869293730263687168	m
1239014854574460929	2864094602	f
1239015737240346624	913392738753683456	m
1239015784258703360	1238948277845987333	m
1239015829326508032	1115040113703178244	m
1239015843020910594	1238559172008034313	f
1239015931755593729	4919656564	m
1239015958473310208	925098973114888192	m
1239016055453839360	803408622688448513	f
1239016263692832768	1641860310	m
1239016301688995841	2547048690	m
1239016323495026688	805685178349723648	m
1239016391132372992	1146969148125138944	m
1239016559437365250	2728591991	f
1239016574213906432	2915205655	m
1239016634305699841	230485762	f
1239016687329894402	1222407065588469760	m
1239016848936427520	795915936825937921	f
1239016868490268672	1135062944054538241	f
1239017051336785921	906176077449445378	m
1239017074204147714	1226938567563173892	f
1239017093150003201	924119954387034112	f
1239017115300122625	97344929	f
1239017183897935873	1322896044	f
1239017329675075585	1416762378	m
1239017479663308801	1022317779943272449	m
1239017697247141888	1221143473971171329	m
1239017795582660608	1036285569834344450	f
1239017841468334080	937847680742641665	f
1239018048574468098	1227174639022948354	f
1239018065410404353	1182730232	f
1239018113535967233	4721458320	m
1239018122771906562	2909544740	f
1239018152593362946	175408675	f
1239018177071284224	812090576	m
1239018192732815360	4692062605	f
1239018217521197057	1002112857075535872	f
1239018250861719552	175390671	f
1239018274551144448	1087917612984606722	f
1239018294109143041	3416514532	f
1239018541027860486	24009233	f
1239018610657542144	410795734	f
1239018660800466944	399829944	m
1239018681394495488	1078603934300884992	m
1239018952627564549	1050905996	f
1239019061188661248	104692306	m
1239019110601818112	1133756992374415360	m
1239019203060854787	1232864938269405184	f
1239019337207500800	1081355490662203397	f
1239019598172708867	2886591326	f
1239019619978887169	1112887585125195777	f
1239019635250429954	1221392063444541440	f
1239019971189125121	24478035	f
1239020032178491392	3233672305	f
1239020109584150528	1512387210	m
1239020634325188608	15053649	f
1239020737417150465	937847680742641665	f
1239020975963934726	1499763732	m
1239021059250073600	867133710	f
1239021091185659906	1155109714763628544	m
1239021101629480962	1228816175435522048	m
1239021183791779842	2930778161	f
1239021208273854465	1226593517205704705	f
1239021268990488576	884641054128971776	m
1239021311218921474	1252950804	m
1239021507357147138	513893457	f
1239021537166049286	796610569847586816	m
1239021569395089408	3516621013	m
1239021773351518209	1687207782	f
1239021806486523904	855842651064733698	f
1239021930088300544	1131600730446389249	f
1239021974459908097	264341948	f
1239021979392446464	1230170964484292609	m
1239021990935007233	1161854085781323776	m
1239022160896823297	548396180	f
1239022187002105857	1884177606	m
1239022209344999426	1300736665	m
1239022298260275200	861327183947735041	m
1239022305222647809	788771857923248128	m
1239022325791633408	872582653274402817	f
1239022357693358080	60440414	f
1239022416799514624	1232586306951118848	m
1239022467462631429	1020743235046723584	f
1239022503294652417	2815187664	f
1239022574983659521	1215109021021110273	m
1239022781829976065	16579954	f
1239022804533575682	3246646928	m
1239022819150708738	1070172961	f
1239023049858404352	1102379568998973440	f
1239023115826577408	1200923239498821632	m
1239023131462979587	1001880504478691330	m
1239023195153469440	1156024147731996672	f
1239023477295734784	310963875	m
1239023654479986694	1185750742377943045	f
1239023709647785984	1123087475444989952	m
1239023736919072768	2384000425	f
1239023739666403328	1726247605	f
1239023746763161602	4571824221	m
1239023787099729920	1199069977007050752	m
1239023908231073792	1042960055484608512	f
1239023931404816384	1152388440387985408	m
1239024069179109376	31125878	f
1239024117237583872	821816746743046144	f
1239024144328597504	1205466863536427008	f
1239024222288121857	1107065126841188357	f
1239024326382358528	1102616697935200256	m
1239024410868105216	4295539032	m
1239024466828701696	2878562136	f
1239024505844047872	1027374459550924800	f
1239024657019351040	3093848869	m
1239024695254679552	1230138750434529281	f
1239024941716013056	3172362012	m
1239024990348955648	1096157927583432705	f
1239025059596992512	730107001582292993	f
1239025061157392394	720573264	f
1239025098704781314	1221960714123915265	m
1239025131864895489	709640342245548033	f
1239025202446639104	2440405299	f
1239025261808693250	3183488064	f
1239025281840476161	2949038383	f
1239025289331695616	585219033	f
1239025324815519744	138843337	f
1239025527135940615	1069830820624457728	m
1239025542873018370	1096157927583432705	f
1239025575886565377	1539757068	f
1239025642508824578	790639498778578944	f
1239025738201718784	1227672807590383616	f
1239025856720355328	1197220164707614720	f
1239025938421161990	2161115007	f
1239025951670857728	2685609836	f
1239025956657954816	1226196563434672128	f
1239025994184392706	1072885238903250944	f
1239026119157972992	715236008913186818	f
1239026231850434560	1099197812787556353	f
1239026237474885632	1097665415432495105	f
1239026238397825024	1237643020092219392	f
1239026324200538114	2326582669	f
1239026417037455360	1204293589024616448	m
1239026420468396032	1215453568783855616	f
1239026485119287296	277771919	f
1239026617059389441	444253879	m
1239026811977285633	1238954949201006592	f
1239026814447738880	990224013120094208	m
1239027020882821120	1132897462220312576	f
1239027075337654274	1088330147206520832	m
1239027082581204993	150053344	m
1239027116173406209	727287458870747136	m
1239027312395309057	974105256073179136	f
1239027792337162240	1002960184799649798	f
1239027804081131522	1237926753789771776	f
1239027922637393920	1172329010904256517	f
1239027965863714816	1080241103549288448	f
1239028040803463170	345063270	f
1239028161234505728	110476108	m
1239028223440121856	3180243170	m
1239028244277592069	14768853	m
1239028271007911938	20874080	f
1239028414339825664	1319257489	f
1239028419846758401	1104518220	f
1239028467154522112	761554534539796481	m
1239028518287269888	792847219	f
1239028530756886528	2227429983	m
1239028778023649282	921174380989820929	f
1239028846931910656	23211507	f
1239028888522518534	702273103972306944	f
1239028937688145920	186569144	f
1239028960157216769	2885529467	f
1239029002788122624	412631221	f
1239029065241198593	304249918	m
1239029097986052096	393099706	m
1239029326655426561	2198395274	f
1239029339787857920	62322296	f
1239029350877532160	1168274977	m
1239029365733838848	61371270	f
1239029412420562945	1217509977000161280	f
1239029491609075713	287225220	m
1239029678243012608	1129929004704829442	m
1239029734329044992	771156284238290944	f
1239029752570183680	1012732070853054465	m
1239029872749621249	2973409121	m
1239029909915234305	196530299	m
1239029981516369921	1069684687923240961	m
1239029983563198465	1663581714	m
1239030091201445889	13285612	m
1239030110474231808	1004600674800275456	f
1239030149737148417	531824546	m
1239030202576990209	1062551977169584129	f
1239030276774408194	266230213	m
1239030293110992897	854935921258504192	f
1239030423470125062	878152905999622145	m
1239030458093989888	1223982453779390464	f
1239030723945943040	1041247179745062913	m
1239030887125331968	824446089927483393	f
1239030905429098496	868963788183162880	m
1239030984978444290	2601511923	f
1239031042851385344	2988499630	m
1239031147167797248	829808459591798784	m
1239031179925487616	2207380262	f
1239031228801486849	2481530821	f
1239031242827485184	1173722659324121093	f
1239031304982859777	804845914133303297	f
1239031500642734081	738995272441692160	f
1239031505000599552	4806655104	m
1239031554103533568	1239030893383204864	f
1239031554908831744	803301943007285249	m
1239031742230650880	727287458870747136	m
1239031783938592768	415027786	f
1239031840582717440	22586190	f
1239031873348816897	727287458870747136	m
1239031957209694209	981540893403615232	f
1239032146330869760	792901232981606400	f
1239032156921278464	126915316	f
1239032163124809730	885647709440540672	f
1239032164341043200	1160312420981727233	m
1239032210742743040	1176290715447504896	f
1239032433653276673	1099044854896701441	f
1239032504302088192	1144797906056155137	f
1239032505048551424	941527356950306816	f
1239032523625291778	1099044854896701441	f
1239032619481743360	3094712773	f
1239032961678200833	412936232	m
1239033106809659392	155498380	f
1239033292621406208	881198587	m
1239033502684725249	712828814066225152	f
1239033716556673024	2494429764	f
1239033885603889152	737743563421683713	m
1239034043615739905	1849804568	m
1239034085089128448	1906306885	m
1239034186586968064	1151963180052045824	f
1239034435493941249	19475329	m
1239034439084228608	603970857	m
1239034565827624961	2263283155	m
1239034622631124992	844679642711764993	m
1239034688511115264	2421220883	m
1239034694190149638	1076365625273081857	m
1239034733868257280	396341216	f
1239034820367388672	934452849341292546	f
1239034893046173702	833441704384409600	f
1239034985744654336	1095217110316396544	m
1239035111590563842	1199749574677667847	f
1239035145493020672	1202621057045336065	m
1239035179060035591	857602256	f
1239035423860686848	1014223248249294850	f
1239035619956981760	775845040346267652	m
1239035748726321153	2912930503	f
1239035814652379136	3030998540	m
1239035895292071936	80149556	f
1239035927458086917	1147691403075624962	m
1239036022580805632	1046150047019216897	f
1239036032764514309	22261912	f
1239036135990427648	1437322178	m
1239036147805929472	1036124732146507776	f
1239036582579056640	814600728975208448	m
1239036671720636417	38522720	f
1239036679295348737	1413480595	f
1239036738699276288	1617725354	m
1239036839941541889	130415233	f
1239036855997300738	848326858978586624	f
1239036894417227779	719935483090841600	f
1239037032720142336	3102625454	m
1239037180787527680	915676740340604929	m
1239037280745967621	111188857	f
1239037383963746304	1622649968	m
1239037524468805634	3305287450	m
1239037563689668611	62713918	f
1239037612431556609	1081741142717333504	m
1239037775476858883	1213375792245133312	m
1239037992741883904	3245630803	m
1239038008701136897	1202738135404298240	f
1239038082000637953	764297242459017217	f
1239038275081265152	1077346431713796096	f
1239038275727372288	2689174856	f
1239038329997402113	1031255245463150593	f
1239038448729808896	2874812126	f
1239038457055502336	922326792	f
1239038505294213120	2450902322	f
1239038529247862784	539615389	f
1239038991271370752	950089584414781441	f
1239039078823231488	383606007	m
1239039411796553731	2746489748	f
1239039436198944768	892210634	f
1239039485238808576	892595667004162048	m
1239039639492743174	1163640908971151360	f
1239039672132743168	2335865712	f
1239039691606769664	154365289	f
1239039853557252098	129661682	f
1239039952412913664	741369370971123712	m
1239039987334574080	807569510051901442	f
1239040414478413824	53777781	f
1239040556292100097	374653363	m
1239040828825374722	1194807708563709953	f
1239040982873767938	1130578472034869249	m
1239041091728375809	91929591	m
1239041114834898944	1214091258747965440	f
1239041205545005056	953145853694246912	f
1239041337040744450	737181726762356736	m
1239041654268420096	710586674707697664	f
1239041708698013696	1048947752170934276	f
1239041729728217088	1145408495149309952	m
1239041837257515008	1077372544523526145	f
1239041891989172224	1000821432081887233	m
1239041961446629376	456245608	f
1239042023245484032	1219255368146026496	m
1239042361113673738	164433868	m
1239042441396867072	1124456822407139328	f
1239042459780423680	25679396	f
1239042468986880000	53718229	f
1239042497315139584	1650894560	f
1239042635467304960	4179433461	f
1239042942943150080	1159679687666196481	m
1239042957807771649	259061742	m
1239042966863437826	1188534384007274497	m
1239043000484933632	2241568556	m
1239043089383243777	2547048690	m
1239043110534963200	1173546102932434944	f
1239043455000576000	950529324297285632	m
1239043578711736322	2377650670	f
1239043602711482368	1212982446704058369	f
1239043732533641221	1186062160104964096	m
1239044077351403521	64979698	m
1239044093872754690	465033419	m
1239044191419682817	854015978564407296	f
1239044256993431556	1062880261933719552	f
1239044382659170304	1087884498824507393	f
1239044409028571136	1067237705740939264	m
1239044463625936896	98990216	m
1239044465634897920	1236546169917960195	f
1239044478696030208	1066469807317557249	f
1239044730870059009	1212608970000519170	f
1239044735202783232	1012698266700410881	m
1239044736998129664	903053406503395329	f
1239044926421245952	967486634	f
1239044996034170880	2185959038	m
1239045008222760960	1012906423825715200	f
1239045269171273730	1209584522070646784	m
1239045309055057920	935581136562028544	f
1239045370988171269	428487232	f
1239045524235399168	1135185613	f
1239045614433980417	1231612856006774784	f
1239045892469968897	2358534847	m
1239045896228257795	1023756005077917701	m
1239046178458787840	1053731982	f
1239046218363232256	981585901137506304	m
1239046326093877248	984209419520040960	m
1239046358839025671	4887270373	f
1239046374101905414	843983095913099264	m
1239046410567397377	271583285	m
1239046518600065025	1226706301989859328	m
1239046680500211712	738615508191174656	m
1239046881902235648	437495505	f
1239047342881472513	156112264	f
1239047504127242241	1090767727369904128	f
1239047634272358401	82780436	m
1239047736961282048	76797101	m
1239047833862332417	20288722	m
1239047908814491648	1053681978	m
1239047952489836544	750874457582034944	m
1239048046651912193	1656929696	f
1239048119158894592	239191092	m
1239048122874998784	1010156101545836544	f
1239048148846166016	2606217542	f
1239048220161998851	713481380	f
1239048294828896256	20554093	f
1239048299635671040	285273286	f
1239048383844630529	795434762777362432	f
1239048413431435264	297718346	f
1239048419965992960	1155693556243132422	f
1239048654809333760	710300170580131840	f
1239048679480164352	1144396099857158144	f
1239048773940248576	591246180	f
1239048865086451712	337248256	m
1239049065859403776	1164601266959294465	m
1239049264384430080	387748800	m
1239049410413121536	1319406643	f
1239049414326419456	1031635704894447617	m
1239049458463027200	602308913	m
1239049653762396161	1165876266802638848	f
1239049728265863171	963148268711505920	f
1239049746683023361	172772963	m
1239049783198679040	1204890950608117760	f
1239049817529163776	3169358186	m
1239049818657480704	1222224770051313665	m
1239049823103287296	1208392357231489024	f
1239049839565893632	1055847855120732160	f
1239049878841348098	1142564882237120512	f
1239049902317060096	1031860102750523392	f
1239050102465089536	904890561005592576	f
1239050112346832896	4699639472	f
1239050366785732608	1090130439694561281	m
1239050850624045056	1077630020699475968	f
1239051420801929217	165278089	f
1239051434022371328	1161845330888933382	m
1239051558588833793	1237080961218535424	m
1239051700545163264	1218980280322740225	f
1239051787526692864	2202395371	f
1239052000416931840	1175565464220647424	f
1239052020830461953	3035290303	m
1239052037863530497	1168529075117293569	f
1239052140255105024	1164624764687790086	m
1239052272455294976	3031814984	f
1239052292852191238	714754028	f
1239052346400731136	375232286	f
1239052419532828672	984165741703385088	f
1239052466403962880	713974236881096704	f
1239052560943558658	1232930272665952258	f
1239052640866013185	848726930	f
1239052651213578240	149606159	m
1239052757497040896	199104683	f
1239052782025334784	429841277	m
1239052825197502464	1515956826	m
1239052850568638465	1051701414798360576	m
1239052854641467392	1038957442179182593	f
1239052905254174721	594197787	f
1239052931946688512	2202395371	f
1239053022535258112	1179923651094863873	m
1239053069238685696	449888600	f
1239053205180301312	390103498	f
1239053299380154369	27029000	f
1239053309345923072	925395422209814529	f
1239053430485913600	2955327482	f
1239053484952969216	1213535734021312513	f
1239053557657001984	1162970706113523713	f
1239053560991621120	1220832364621901824	f
1239053607766495238	717129276810768384	m
1239053957168848896	3255768614	f
1239054009438212096	1179923651094863873	m
1239054263638282240	1034283673556844544	f
1239054294483156993	720853039104438272	f
1239054359465349121	1096667498022346752	m
1239054455104065537	1179923651094863873	m
1239054460833484800	482106185	f
1239054569700831232	84696570	m
1239054722260070400	848716888314073088	m
1239055336683831298	1210712180930306048	m
1239055356149497859	1402959932	f
1239055400831344642	1167451524764590081	f
1239055692562157569	17110382	f
1239055748669116417	49883609	f
1239055826519642114	3378486914	f
1239055830839853063	995754781561016320	m
1239055925966757898	1228786538315755521	m
1239056055595724801	978432062506979328	f
1239056409062334464	754081813404856320	m
1239056413042847744	1305346736	m
1239056586284437504	1183412995105406977	f
1239056666462576641	1215797572465348608	m
1239056736314679302	800991181412909056	m
1239056750214438913	1522365158	m
1239056883320786944	412284348	f
1239057233519902720	275456598	m
1239057264276836355	1216597143697469446	f
1239057267279966208	750080771940114432	m
1239057380526129154	1239049125510942720	m
1239057507290513410	858104023768944640	f
1239057624462548992	3796361957	f
1239057719534870530	492499761	f
1239057721933967360	2959292593	m
1239057741941026816	723124639384350720	m
1239057850535677952	27120663	m
1239057970400559105	1198492062653566976	m
1239058009759928320	1143338112	m
1239058116504743936	324182978	f
1239058137870741515	1004428408040886272	m
1239058509251194887	962877885177647104	m
1239058532642836481	1158990050442534912	f
1239058621390098433	271962682	f
1239058700075139072	389173705	f
1239058776809975808	1223414618732756993	m
1239058905772294144	1053430128	m
1239059030821105664	885819335477837824	f
1239059097946816512	3084639761	m
1239059217568284672	1190994068894965760	f
1239059278599766016	1153520496727797761	f
1239059413593231361	1226754827666903040	f
1239059446862495745	1215799180611870720	f
1239059627347791874	899348708789243904	m
1239059669047525376	730943974597349376	f
1239059870403325952	1190994068894965760	f
1239059882793291776	54490597	m
1239059991715332096	121233018	m
1239060059428196352	1238285185751437313	m
1239060139035881474	1050933206675931136	f
1239060142857105414	1219984580	f
1239060379847753728	1559377633	m
1239060419492397056	4824951243	m
1239060490002878466	1198757838618841088	f
1239060495786627072	961059572	m
1239060511548899329	4520648187	m
1239060546621591552	1044125083415994373	m
1239061549064519680	2465273574	f
1239061688185434112	1049322668	f
1239061929395662855	2362089232	f
1239061974006116352	2198494513	m
1239062024643993601	895170896226394112	f
1239062141224636419	1238851942136176640	m
1239062310616010752	783358747133575168	m
1239062519471357953	68057129	f
1239062676552044544	1147520775466827776	f
1239062882014420992	1216750847805284352	m
1239062923755962368	2270823716	m
1239062987660378113	701489234859851777	f
1239063132321894402	2524165454	f
1239063155617099781	71099094	m
1239063394474311681	945596563077832709	m
1239063534698463232	1011683035400548354	m
1239063540125716480	2189422261	f
1239063644459216896	1103845889863442439	m
1239063815087706112	3583663937	f
1239063879331844096	2784602616	f
1239064055232561152	599783396	m
1239064188560879617	1038214360278085633	m
1239064205933903872	1123107686785212416	m
1239064349882212352	1098418282594324480	m
1239064639331328000	867468077453238273	f
1239064654975864832	2434098524	m
1239064669802778625	4834310661	f
1239064911084498944	2295267584	m
1239064986540027907	795189265	f
1239065265796677638	490418309	m
1239065365860061184	825418137336115200	f
1239065406415024129	3963688873	f
1239065457677578240	1001683315747934209	f
1239065531665260544	1133840975388991498	f
1239065560853463040	2205453273	m
1239065603744374784	1214402528651161606	f
1239065709923020800	1187135396645232641	f
1239065742261305344	1133840975388991498	f
1239065950999023618	1158997354902511621	m
1239065952924336128	976068392020037632	m
1239065963749871616	2662082743	f
1239065976018276352	366337923	m
1239066067877498880	53911419	f
1239066094993801217	330714338	f
1239066137901633536	310928475	f
1239066159556759552	741674935140114432	f
1239066283368501251	355001412	m
1239066317577125890	526694178	m
1239066406546575360	1412244672	f
1239066456890974209	701306579933499392	m
1239066562767794176	1093183778	m
1239066644787482625	2798419921	m
1239066671555305473	22083220	f
1239066957724430337	1359504948	m
1239066990272221184	3355255874	f
1239067059235033088	1119494279796125696	f
1239067082639265793	526738908	m
1239067202281709574	3073888875	f
1239067350403432448	956558521759346690	m
1239067456414547968	3998614647	m
1239067587218214912	114662092	m
1239067811441491969	1183569370326290433	m
1239067951845818369	1236093867709157377	f
1239068012285759488	821386182546386946	f
1239068077926617088	1183569370326290433	m
1239068262056386560	847317399518892033	f
1239068322982801408	254383089	m
1239068336085970945	1149039254787547138	m
1239068377349607424	1035227098867277824	f
1239068627590135809	425209412	f
1239068830590271489	2366692956	f
1239068991672455169	1106658388631584769	m
1239069102003687424	1185398160702820352	f
1239069383130886144	2995981274	f
1239069426143481857	193124821	m
1239069516904071169	1193424859172233216	m
1239069597426257920	22083220	f
1239069632725528577	4367311994	f
1239069690691026944	883277080825344001	m
1239069757242068997	3163063004	m
1239069775675813890	869098610943680512	m
1239069838535876608	1163208435191578625	m
1239069867543801857	967538509006409730	m
1239069905330278400	716768957974208513	f
1239069985109987328	17857042	f
1239069987274252289	4839524657	m
1239070002667565056	894901168559837184	m
1239070078399741952	952963904480538624	f
1239070190698139650	987258708987179008	f
1239070295048290304	2206540437	f
1239070348810883072	786394125130096640	f
1239070552335286272	1053700794443358208	f
1239071108436873216	1145790151118819328	m
1239071385919655937	1232038930423242752	m
1239071515527667713	1092618087734534144	m
1239071628186640384	44977624	m
1239071856440659970	288584054	f
1239071962925871104	28018412	f
1239072079120445441	3747782773	m
1239072358960332801	433677421	f
1239072738221973504	426088238	f
1239072842269876224	1114347272949518341	m
1239072893599956992	844275931682390020	m
1239073058964586496	1020838638505086976	m
1239073102228869121	3904045636	f
1239073125968445445	4469721560	f
1239073136617959424	3243974107	f
1239073154368077825	1142678504376377344	m
1239073361566806016	1021216555760259072	f
1239074234464210945	28212050	f
1239074253909012480	1104615984667582464	f
1239074380950503424	714633424460382208	m
1239074566204346368	1143005291753037825	f
1239074592150429696	207582740	f
1239074596378329088	3403094411	m
1239074902990258177	302867331	m
1239074938583011328	3102606835	f
1239074955054051328	1112863322137743360	f
1239074992144384001	1441736378	f
1239075166493138944	3233342672	f
1239075246247837696	1233142183269502976	f
1239075298424918016	3012838243	m
1239075535315230720	1182825991145709569	m
1239075743541362688	535716393	f
1239075908369158144	1173803124	f
1239075930565423104	1215808870121189376	f
1239076092494745602	1181074804629102593	f
1239076166226583552	1023070053099597824	f
1239076283864113152	1094877248	f
1239076304223268864	492497311	m
1239076434234216449	916867314410287105	m
1239076497790586880	894628206854242305	m
1239076648781152256	489538898	m
1239076685095501824	842551656638304256	f
1239076760085499904	2893951425	m
1239076767433777153	14635408	f
1239076773997867009	959083516968427521	m
1239076913991188481	1225925167886397441	f
1239076918995169280	842551656638304256	f
1239076976956035072	2892640335	f
1239077004256980992	2543879073	f
1239077068626776064	2700109632	m
1239077159119081473	2610685176	m
1239077223056805888	730733868	m
1239077263250989056	1234135559917969410	m
1239077272545419265	216219456	m
1239077314090151939	206420983	f
1239077428569370625	1204958491409969152	f
1239077448320516097	1164401708526530562	f
1239077508701499398	1074503160964644866	f
1239077600636485633	1098171675915431936	f
1239077662620073985	1147422238091747330	m
1239077728571121664	1181939072652079109	f
1239078116489744384	1665572454	f
1239078137448689666	1071353700524843008	m
1239078231757774848	1107245237548826624	m
1239078484506533890	704476059958431744	m
1239078526311002112	3062135618	m
1239078535609769985	1217287851160686593	f
1239078680531308545	1185681508897476609	m
1239078708821934080	4852450293	m
1239078803487547392	3304638111	m
1239078842746245121	1238945567348310016	f
1239078866330824704	266971680	m
1239078886895259651	1222184509715542016	f
1239078926414163968	997532263570079745	m
1239079231214120961	1094131263319863298	f
1239079525335482369	3007428283	m
1239079820496998401	3245392526	f
1239080012491284481	2920222195	f
1239080371549089793	359056816	m
1239080409238867969	534874873	f
1239080517317718016	238375263	m
1239080805072113664	977318958	f
1239081220526538752	3146113672	f
1239081235982532608	25237173	m
1239081259474866176	3304921410	f
1239081390303412225	2446851642	m
1239081553415806977	970533422228824064	f
1239081703395614721	1218834879174963200	m
1239081707816583168	2855538694	f
1239081854025818112	765635733553946625	f
1239081880231829504	2948368188	f
1239082173623177219	1030155045801623553	m
1239082426447482880	975926541472342016	f
1239082464607375360	106817233	m
1239082555523108865	1170058981840162816	f
1239082766731317249	3282131413	f
1239082890220261376	985580208890707970	f
1239082890740273152	924840801473122304	f
1239083231221288960	1008970661434482688	f
1239083463237488648	1102075415735066624	m
1239083631559073793	882761424925110272	f
1239083925877559297	1150016861980905472	f
1239083958563770368	4053394218	f
1239084013949681664	1192144616981778432	f
1239084124830339072	1185632589199151110	m
1239084374152417280	1012579259565596673	f
1239084454288687109	854898548	f
1239084620664025088	3029554391	f
1239084758409318402	722587712	f
1239084838340235264	722587712	f
1239085140959256576	738173674658762754	f
1239085179450404864	3239409919	m
1239085314674774016	1944910296	m
1239085490529157120	16636231	m
1239085593742565377	240469869	f
1239085636583211008	627638502	f
1239085759245602818	1197303549337600000	m
1239085868943429634	1201824188794671105	m
1239085981426483200	2832295538	f
1239086010274889731	340037182	f
1239086099756179457	868894982207410178	f
1239086185940574208	2904549161	f
1239086210875785216	1388665178	m
1239086220589891584	837494303354142722	m
1239086244434341889	4740881162	m
1239086394657705984	828670006850379776	m
1239086410424094723	1196582360323706882	m
1239086631635898368	969005149481066496	f
1239086742701051904	2901992229	f
1239086776771174400	539700808	m
1239087259132899329	3389707700	m
1239087456571609090	1057049562903384064	f
1239087665401573376	1002681324740624384	f
1239087709370474496	2328295358	m
1239087855122690048	3164325999	f
1239087994411388934	2310626448	m
1239088253401251841	719770342366044160	m
1239088538844446720	165688012	m
1239088641441292288	595989934	f
1239088673259479040	2868492573	m
1239088956421128192	1150323832722546688	m
1239089050780229634	956895069805531136	m
1239089125833297921	1092631218657595398	m
1239089292518903808	1202259151847485440	m
1239089300458766337	894238284330803201	f
1239089937103929344	3225672594	m
1239089977968996353	960603760782438400	f
1239090166817525760	1081360989679947776	m
1239090621014392832	786523764062195712	f
1239090636013342725	1004786118938722304	m
1239090719890927616	1208901961153531904	m
1239090745878941697	733071558378459136	m
1239091663668039681	1172635446834106368	m
1239091784678019074	1071203980385095682	f
1239091910934855681	86644096	m
1239092094494560257	2317694604	f
1239092113553281024	773238909983522816	m
1239092150047928321	585451997	m
1239092234697551872	1236681035729047552	m
1239092340372811777	104638939	m
1239092385658867712	1236245941121843200	m
1239093350915018752	2733011693	m
1239093414525714433	362791591	m
1239093484398706688	3389850952	f
1239093484373585921	1210668064976584706	m
1239093604565557248	911606408	m
1239093935437271040	2279783737	m
1239093988902109184	182183093	m
1239094159950196741	1100615023993315329	m
1239094691632680960	1069690542295080968	f
1239094692911833088	1009112667225591808	m
1239094721076547585	2230718845	m
1239094915939721217	1008983270132862976	m
1239094979831582727	1096039815093530624	m
1239095052275781633	347642218	f
1239095079878311936	905113107634184192	f
1239095224896565248	1101802028727099392	f
1239095792775938048	445653847	m
1239096062088024064	1206060412992655425	f
1239096114671804417	1094312657476296706	f
1239096580139110400	2305739395	m
1239096625118580736	40988346	m
1239096690759487489	1098585722943037441	f
1239097006183706626	4824668141	f
1239097041269272576	1050468800204804096	m
1239097204255510528	1205990254341025792	m
1239097449886646272	842745280495681536	f
1239097662428700672	1214476893019230209	f
1239097664412631043	1135943714046480384	m
1239098051232497664	447457538	m
1239098115321257985	1201034019929870336	m
1239098200444645380	2269511705	m
1239098373065428992	45706060	f
1239098803753488384	1025136842	f
1239098833994256384	1100325187092770817	m
1239098925438636034	1012304773	f
1239099032062119936	2398746319	m
1239099128497332224	1212649866578386945	m
1239099379845226497	984336171269472257	f
1239100166042537985	201770278	f
1239100235214761985	746973836659195905	f
1239100246912688128	2434272362	f
1239100286364315649	2941081332	m
1239100548428828673	1156487081822162944	m
1239100552148955136	1224261286986338304	f
1239100583593811968	1237694403914993667	f
1239100840259883011	1238826624314781698	f
1239100982551707648	1020041851305263104	m
1239101058317770752	148702722	m
1239101813917245442	852787303621603328	m
1239101980036878336	612466530	f
1239102256466673664	1183351358453211137	f
1239102447957745664	4740748051	m
1239103000687398912	1227740734087979008	m
1239103231483142145	1549769910	f
1239103297501495298	330097019	m
1239103805385396224	1744334748	f
1239103902483546112	2918905172	m
1239103986311073793	1205689480478412800	f
1239104168192696327	403127832	f
1239104504127041536	1012532559450783745	m
1239104542509236225	437668939	m
1239104581872713728	2290771885	f
1239104832906158080	24456700	f
1239105383500853248	1015080527035027456	m
1239105413569642496	424943047	m
1239105446507466754	3011932736	m
1239105472730296321	4514190512	m
1239105565286117376	1131354426604773378	f
1239105756781305857	2849153023	m
1239106038529490944	2218766952	f
1239106084024934400	2610485690	f
1239106269023068161	3151178353	m
1239106879705370624	1238611372578983936	m
1239106909736763393	114926483	m
1239107186032349186	2844723592	m
1239107439305216000	1166569216180465664	m
1239107456791228417	4264396938	m
1239107507009839105	326389256	m
1239107724471758848	793973438	f
1239107749855838209	1075677206750351361	f
1239107992861069312	1171038054057799681	f
1239108174751215617	968324470325653504	f
1239108184779788289	634884728	m
1239108246889205760	1005505979662983168	f
1239108284751048704	1211050857787092995	m
1239108699882307584	16626297	f
1239109095807991810	1363081362	f
1239109099976937472	1046210008721948672	f
1239109603415252992	1096585787188088832	m
1239110428875280384	26738837	f
1239110779120553989	4553811978	m
1239111349273341953	1152864464557002752	f
1239111482131931136	807941941	m
1239111791596036097	1094860939021578241	m
1239111957766123520	2803321200	f
1239111969799577600	709332547415773184	f
1239111970495832064	945011162541936641	f
1239112149634449408	1121176623342993408	f
1239112245717553158	962174824859582464	f
1239112295973863424	308927507	m
1239112516036263941	3192733789	f
1239112610626375681	28759439	m
1239112719736827905	22753514	f
1239112781351333890	1063535789408116736	f
1239112902008885250	1236730327089000448	m
1239113014030356480	117456729	m
1239113433565421569	1635430950	f
1239113848541581312	1390188481	f
1239114023343448064	483862300	f
1239114334996856832	4921334898	f
1239114797393772546	2415970145	m
1239114837512331264	1112714602406703104	f
1239115096091250688	3350156410	f
1239115344356282368	1239113085035700224	f
1239115475189141504	1238987242552594438	f
1239115475558076416	2923667118	f
1239115687248809984	802479768025186305	m
1239115788222595072	985170092848803840	m
1239115802806083584	2328102230	f
1239116132209942528	474722650	m
1239116318198112258	1220936972509831169	f
1239116349252579328	399580265	m
1239116454953443328	4693447542	f
1239116797816815616	1382714028	f
1239117296808976384	24966555	m
1239117306141134850	3182144659	m
1239117378606239745	4159071171	f
1239117503453855744	77300079	f
1239117693015351297	312677938	m
1239117694147928064	360837131	f
1239117783910223872	814480945923424256	f
1239117805208961024	1216381834663206912	m
1239117947240624129	1135661193971019776	m
1239117989015949312	1662387631	m
1239118726076735489	1208889554662547456	f
1239118823640481793	332888294	f
1239119021095751680	370331468	m
1239119211118628865	1850227412	m
1239119361379569664	855411088128716801	f
1239119366630735873	279005415	f
1239119384234332161	1224088508337467393	m
1239119411908423680	1027650528	f
1239119557144559616	1128507290879971328	m
1239119585011552258	1227241631562133504	m
1239119698551115777	1087286472284155904	f
1239119813672415232	29594097	f
1239119837307080704	980266968052674560	m
1239119967704006657	2907962710	m
1239120257815584768	95724372	f
1239120290535190530	2546918099	f
1239120439902908417	968115080528302082	m
1239120683843665922	2658945037	f
1239121355162836993	2746644450	m
1239121448763043840	796910212368187392	m
1239121641843462145	1667200471	m
1239121734835605504	1104717771483611136	f
1239121910081806337	920426866879578112	m
1239121970442014721	233516963	f
1239122044064681984	1058938466312970240	m
1239122288844386304	961838556611149825	f
1239122421946429442	1174436813630595073	f
1239122773835907072	955796282559356928	m
1239122947064975360	991038386344484864	m
1239123321377210368	1014965831653085186	f
1239123378339971073	77193164	m
1239123969418108929	1011245959655952384	f
1239124004226686976	125690436	m
1239124101773443074	324259789	f
1239124105397485568	2791537312	f
1239124165585764352	792079588851580928	m
1239124443319996416	584293638	f
1239124540044836865	566320315	f
1239124553529315328	451794231	f
1239125167680262144	2809222579	m
1239125532421148673	1033692521032019969	m
1239125788751888384	512713779	f
1239125883912359938	259222213	f
1239126541721907200	37071640	m
1239126549997076481	1130326237035913217	m
1239126557576159232	756758185474535425	m
1239126916063510530	117370381	m
1239127063422029826	858839862694338562	f
1239127219240423425	3038644998	m
1239127294548963329	992961686104518657	m
1239127425209909248	1020526691683188736	m
1239128035283988481	4876750999	m
1239128140691226625	272427121	f
1239128170122575872	874778246717607936	f
1239128198962647040	895240380	f
1239128262439243777	1230163462417940481	f
1239128624931811328	3276996534	m
1239128690753179650	555695067	m
1239128697136799745	1093844669350346754	f
1239128889852440582	879234126808625152	f
1239129181633384449	1029557669818843136	f
1239129253075181568	365338991	m
1239129375817129984	1201407297936691200	f
1239129493467471873	818411944612864001	f
1239129599268794368	1220767067424555008	m
1239129695360290817	19504733	f
1239130038097915906	412240660	m
1239130040643837956	392255416	f
1239130105005441026	1142562588724797440	f
1239130238078107649	1186398037201113088	m
1239130296857038850	950353227056386050	f
1239130454239916033	1221594486771458049	f
1239130552227291137	1069833991124148224	m
1239130818275995649	1213969295551524864	f
1239131009095839744	929490909820960768	m
1239131034630979585	1401958166	f
1239131353381089280	1208841302487384064	f
1239131575830204416	1145699901159833606	f
1239131884954755073	318474618	f
1239131939619188737	284067000	m
1239132240052797440	933659072875732992	f
1239132657499291649	1137470012984139776	m
1239133077839826944	2246648731	m
1239133314541334528	65981257	m
1239133437140676609	940846892094771200	f
1239133486298157057	120464002	m
1239133801546162178	1167168276	m
1239133966424211456	1239123547085254656	f
1239134388220289025	2849526319	m
1239134744740126720	878239758257799169	f
1239135058256158721	985136724505481217	f
1239135091961614336	569445955	f
1239135334232981504	1014084004537163776	f
1239135496564928513	1179022866286645248	f
1239135952204746752	1184118057708318720	f
1239135953777594368	587520681	m
1239136002238754816	160818758	f
1239136202919489538	2291914209	m
1239136771838865408	847363594236772352	f
1239136912553762817	772592431787278336	f
1239137148189560832	1083724276815949825	m
1239137328938897408	1545795788	f
1239137499257155590	50608854	f
1239137709022560257	1179192871590608896	m
1239137789968396288	878416263130652672	f
1239137894448517120	996948618891296768	m
1239137945061294080	2741891249	m
1239138028825739266	20409201	f
1239138039533879297	259489929	f
1239138131816919040	2217546424	f
1239138349207523329	893770266639073281	m
1239138409748279301	1008383430118264832	f
1239138772819660801	1004271536352604160	m
1239138784257527808	1004271536352604160	m
1239138954022010880	612410101	f
1239139206959517696	4504898893	m
1239139225544597504	1673442271	m
1239139254573416448	1000608943	m
1239139292833775616	3171336980	m
1239139418289520641	893770266639073281	m
1239139586170896385	4219170561	f
1239139697118441474	992969801596157952	f
1239140414533369863	1029293491933900800	f
1239140842255810560	239883012	f
1239140845246447618	191518100	m
1239141148934852608	1006980244689915904	m
1239141154232217601	1042611899446120451	f
1239141438765633538	1520255678	m
1239142049992982528	818624980309004288	f
1239142397952450562	1199017212587073536	f
1239142475022741504	832467679512453121	f
1239142957627957248	1131388525365092357	m
1239143140382191616	804552006333595649	m
1239143257113686016	233562918	m
1239143459182612480	1966211816	f
1239143557526458368	969168412533342208	m
1239143608395104257	3399230693	m
1239143611838550016	814830867772108800	f
1239143835512397824	2316686268	f
1239144303055613952	1113174766133768193	f
1239144355333656578	1076448859855958018	m
1239144369459888129	1061032156611264512	m
1239144794024079360	144500538	f
1239144855592259585	1083724276815949825	m
1239145279372193792	2565982820	f
1239145290264911872	340098472	f
1239145378345148416	1150784514370576384	f
1239145676702978053	104952570	m
1239145937441665025	969893036858552322	m
1239146033071915008	2582274547	m
1239146078181744640	1064275352	m
1239146273988583424	1193048007861788672	m
1239146478158970880	238526859	f
1239146684971724800	985170092848803840	m
1239146826185371654	1128720773206568960	m
1239146975955759110	1158959410280095746	f
1239147076375719936	2780707349	m
1239147291581317121	2833639707	f
1239147310535151616	434149331	f
1239147423882047488	453654532	m
1239147598918844416	2547732724	f
1239147870281818114	1196402579510398976	m
1239148074489884672	236401837	m
1239148292883144706	1205541362126348289	m
1239148445564194816	18622950	f
1239148529974566912	1206098891935846400	m
1239148826532802560	2797676084	f
1239149229341368320	2547732724	f
1239149373201711105	1171539121233387520	f
1239149433603993600	2762930493	f
1239149623396020224	1188334768250732544	f
1239150230097915904	1021785870758686721	m
1239150495173935106	924434642484199424	f
1239150911026368512	1239149339072757762	m
1239151790622486528	320962986	f
1239152350956306432	881214759009488896	f
1239152516618649600	860848077107843076	f
1239153279969288192	1239141254576758784	m
1239153538346835969	1105839228389228545	m
1239153919214923778	18216829	f
1239153933291053056	1127172903240388609	f
1239153996834766854	1086707220656590850	m
1239154151738822658	1086707220656590850	m
1239154594103431170	1143577687232925696	f
1239154858776821760	3119244904	m
1239155148619997185	360098321	m
1239155885814861825	2956908997	m
1239156173514956800	934351607667613697	f
1239156196021592067	3160354359	f
1239156368210198528	2386107732	f
1239156440645791745	300121348	f
1239156600411230208	1188612723841687552	f
1239156648209526791	610822887	f
1239156702139822086	20941343	f
1239156746796630016	579956810	f
1239156901985673216	1185219064894935040	f
1239157000493285377	323030602	m
1239157015903166466	132442881	f
1239157245012635648	3279448754	f
1239157494062166018	113036499	f
1239157776020094976	1151029413552635904	f
1239157966315667457	1033381244732620800	f
1239158111157379072	892377375085867009	m
1239158185627394054	888448739542781952	m
1239158207785951232	186114160	f
1239158239456980992	308979985	m
1239158558098251777	407968353	m
1239158834880339969	1173242780623130624	m
1239158858028851207	4226026365	f
1239159019714969600	1185548406766227456	m
1239159279661092866	2742772122	f
1239159521949319169	1239105614816698369	m
1239160062012207104	66875303	f
1239160470579425280	3099212859	f
1239160634329018368	551407546	m
1239161092942725125	75751751	f
1239161387173068800	1021564387	f
1239161788702343168	921471384953540608	m
1239161823926108160	3313410487	m
1239162267066699776	858983711538151424	f
1239162608663461888	1150701071641112576	m
1239162658139639808	2917638630	m
1239162980513660929	1076698901757886466	f
1239163057345093632	797561730503155712	m
1239163612490543104	509730188	m
1239164072836222977	1213459904121278466	f
1239164172249600002	257327620	m
1239164331222327298	128655801	m
1239164351938002950	521714010	m
1239164659732828161	84044056	f
1239164679068372993	907577794380496896	m
1239164851110293505	1207967522433011712	f
1239165061161201665	2567798709	f
1239165348324282369	1236245941121843200	m
1239165426829008906	3102217718	f
1239165436664545280	474558775	m
1239165578461327360	1232518210873724928	f
1239165681557336065	1188027804174049281	m
1239165900764438534	1104161919877988353	f
1239166044977029122	1153245941610061824	f
1239166083963092992	1081158994733854721	f
1239166243581710337	901077656300654592	m
1239166296559763459	1081158994733854721	f
1239166371650367488	901452483825778688	m
1239166693991002113	997709272753487872	m
1239167166324314113	1137876927694479360	m
1239168204007772160	1053712902409109505	m
1239168615657754625	120232405	m
1239168692308639744	628952559	f
1239168771945828352	211397104	m
1239169041102585856	910409640864706561	f
1239169076691419137	1475339706	f
1239169095565807618	2686006520	f
1239169282220556289	705950239815958528	m
1239169639529058305	1876126537	f
1239169742167932928	1169181932208316416	m
1239169873068150784	1178258791957192705	f
1239169888293228546	1201752296612253696	m
1239169942530002944	3315297774	m
1239170410136166400	946930153548075008	m
1239170603195736065	833240049638469632	m
1239170868602953733	29710616	f
1239171457919242240	1941129913	m
1239171588085420033	838609652	m
1239171687876354049	1204221842153787392	f
1239171709888061441	1225557354047033344	m
1239171775205978113	849704819975532544	m
1239171941736431616	1124384207608762368	f
1239172006827917313	1047282395228065792	f
1239172397313523712	978810525760020480	f
1239172632366526464	1229414046061006849	f
1239172681498411010	1000745024844316672	m
1239172772284321793	799581564325822464	f
1239173069773496321	1097704280755191809	m
1239173264259387392	987091996199309314	m
1239173400012230656	233524021	f
1239173516492242953	73871553	f
1239173571576041474	1211369191095205889	m
1239173662365933568	987091996199309314	m
1239173781626580992	973895908847841280	m
1239173994781253633	20861381	f
1239174052079493122	1230861864793444360	m
1239174141795807233	932837794766118912	m
1239174332263399424	1050694071013003264	m
1239174383203123200	1111221525045227521	m
1239174463960133633	3051647778	f
1239174561205309442	151029029	f
1239175197665529856	993107201265881088	f
1239175290623942656	1028105931593109504	m
1239175449059745794	151029029	f
1239175499760513025	2917504121	m
1239175583960977408	1141686091856003072	f
1239175652307128321	1697818202	f
1239175679574343680	1001282890477416448	m
1239175982055112704	40929490	f
1239176610349297664	21781001	f
1239176689566904320	2513934374	f
1239176778205335554	954818187287252995	f
1239176866025451520	1020664723560267777	m
1239176998267883521	287687530	f
1239177190387994624	3044833175	m
1239177214731542534	3192958087	f
1239177249980649472	1117165676563660801	f
1239177287402217472	1105160826200178688	m
1239177439282159617	379414739	f
1239177460853477377	825548765771743232	f
1239177537139269637	2764708196	m
1239177617263276035	3004016943	m
1239177623663718401	1214364229349847041	f
1239177690172751874	993211808549953536	m
1239177793772150785	3180997331	m
1239177985141264384	1202368843072491521	m
1239177986970181632	1173264314532290562	m
1239178223063314432	48734540	m
1239178269464891395	911095487159136256	f
1239178351983525889	2533855399	f
1239178355557072901	1236617586684514304	m
1239178718850867200	825504677374537728	f
1239178970010202113	1175362743081324544	m
1239179064121819137	926438975165808640	m
1239179117163089921	355750907	m
1239179415096983552	956737287932407808	f
1239179721209819137	797997807328075780	m
1239179940295110657	1170315244641476608	f
1239180038840307714	3854958554	m
1239180070410842113	1082838207442505729	f
1239180661774114817	1165506796867317760	f
1239180852376068097	1009166244992442368	f
1239181432335065088	2268000578	m
1239181852801298442	25482690	m
1239181898972356609	1236978096663859200	m
1239181959429074949	838760005	f
1239182012310839299	302733517	m
1239182091000016896	1167406492036714496	m
1239182150433304576	4600063765	f
1239182393883398144	2903719665	m
1239182402007830529	1009048493388976128	m
1239182694736523264	988411585910652929	f
1239182733060067328	346708623	f
1239182746322440193	1162847289100120066	f
1239182852778008576	3120492807	m
1239182858851201029	1196336413165228032	f
1239183369830891523	4872990112	f
1239183406723936256	345539678	m
1239183414290333701	1134548617505566720	m
1239183436939739136	1167357391731662848	m
1239183551657947141	1231469626296422400	m
1239183748287082496	160794691	f
1239183813210787841	3433920969	f
1239183850577723392	3063865404	f
1239183875579858950	1163400090968453122	f
1239183890922622977	459747746	m
1239183998674501633	4077124214	f
1239184023861317632	19953275	m
1239184369446563843	1174178043012755456	f
1239184637664079872	422518379	f
1239184642193928192	1166143449382445057	f
1239184724427337730	2571688297	f
1239184756392091650	944514558663651329	f
1239184928165724161	1104811333428621314	m
1239185104213291008	260149086	m
1239185185716858883	1228263389513650176	f
1239185368932589570	22690848	f
1239185375223939074	993343230572818432	m
1239185701838741506	969668520505217024	m
1239185720968916992	1042425835330793472	m
1239185812979429376	1050756872939147266	f
1239185885792538625	437988940	m
1239187001343164417	1180921813481734146	m
1239187086932090880	864491404499832832	f
1239187270499848193	1169882784548016128	m
1239187386136801280	1948332247	m
1239188393570873345	1219969480098373632	f
1239188516086730753	1080948351263232001	m
1239188609967828993	1231079532549021697	f
1239188719707525120	3897434592	f
1239188759742119937	1209047570452041728	f
1239188960401928198	867208699	m
1239189063053139969	1108282577490608129	f
1239189323880239109	363459609	f
1239189497054662657	723598803845144578	f
1239189627224768513	1021750962535329792	f
1239189633122082816	1163574401738186757	f
1239189634858364931	1185177608327237632	m
1239189651362959361	878416263130652672	f
1239189828891217920	1075156456410963975	m
1239190368022740992	1178143563692929024	m
1239191386332766209	1224943029519372288	m
1239191408642150401	1234430846511112194	m
1239191461977096201	705865228	f
1239191519799717889	1237871251462316033	f
1239191582852726794	489686578	m
1239191670555660289	1522366201	m
1239191789308760065	3297650448	f
1239191862885232641	1205962737492344833	m
1239192101729918979	292935837	f
1239192403992399872	4390910491	f
1239192422904508417	989479932068642816	f
1239192423219200006	770619289	f
1239192425387765760	1088072743516393473	f
1239192479594766336	1142558621638615040	f
1239192521684770817	807015962008502272	f
1239192547530080258	2440585634	f
1239192728245764097	1199497080827523072	f
1239192749414313985	3039404480	f
1239192891425095682	1111013039610826752	f
1239193283244392453	1132892056848699393	f
1239193410797527041	30783853	f
1239193779334242312	779868491000254464	m
1239193835097513985	2755425166	f
1239193840721920001	3234869250	f
1239193859948773376	982991326789668864	m
1239193874221973510	1005945715787468801	f
1239194044749635584	263048522	f
1239194056858664967	850030442652872704	f
1239194124366086149	363459609	f
1239194124663713792	4575236058	f
1239194319933689857	1156846075233226753	m
1239194484208021516	1050027667	f
1239194581067010053	821352625991983104	m
1239194661048193032	59727925	m
1239194695697346561	1100446772579786753	f
1239194817164386304	3130580866	f
1239194880112578562	995408665065738244	f
1239195298628427781	1014882107074547712	f
1239195313392562176	152174107	m
1239195313459605504	324149869	m
1239195526471417856	1231743389625765888	f
1239195547594108930	222556647	m
1239195599121104896	1238594539612405760	m
1239195875915837447	953814987474132992	m
1239195899118698496	2174928239	m
1239195918785753090	1194633190201159684	f
1239196141092253698	812949912	m
1239196434559201282	944514558663651329	f
1239196827272044544	15623630	m
1239196837812330497	1181757242166480896	m
1239197083749367814	864239220	f
1239197143023280128	1237618962436730880	m
1239197324682788865	3761501534	f
1239197335424466945	632764763	f
1239197541926920193	1206573642576015362	m
1239197542744817667	1181757242166480896	m
1239197544862924801	937749749654048774	m
1239198062788018177	70562168	f
1239198283291131904	3071512720	m
1239198436223672321	1523491136	m
1239198461762904067	1552655257	f
1239198469606322179	2949262930	m
1239198509888180233	916298587717414912	f
1239198802612977665	2286474919	f
1239198908099813376	1081682401863057409	f
1239198918266605568	976335839486623744	f
1239199018028171266	1200167577349058560	f
1239199046667034624	1081682401863057409	f
1239199182390358018	37674382	f
1239199191525724165	904690405408735232	m
1239199232457953281	2949020398	f
1239199256063295488	928281267627376640	m
1239199575128379394	627391124	f
1239199639158558721	733980948161822720	m
1239199693843976195	751826716042076164	f
1239199718397431808	442346684	f
1239199758574632962	2877492128	f
1239200019489701888	1167639000951209984	f
1239200051244613632	969559520824369152	f
1239200210787520513	1146051576693346313	m
1239200381823000576	1126552607173087232	f
1239200474924023808	2754244370	f
1239200592519667712	222176951	m
1239200712451592192	839382409	m
1239200857033408514	2747782278	f
1239200919276998656	2368062614	f
1239200930526105600	751826716042076164	f
1239200989837766662	174386452	f
1239201053242994688	1079753208984227841	f
1239201118468661248	1087551768484110336	m
1239201221061292032	1044392353337942019	m
1239201261104140289	3067973628	m
1239201270080188417	745358748223406082	f
1239201328137670658	1178258791957192705	f
1239201709819408384	278571110	f
1239201962492440576	1014847786393612289	f
1239202015982440448	1223977433537355776	f
1239202171020660737	296080331	m
1239202203547717632	22050668	m
1239202360200757248	1105682615170985984	f
1239202409311854592	2553197803	m
1239202420862812167	300791269	m
1239202685577875457	1876979701	m
1239202780600053761	1019007685	f
1239202867593932803	1076728501175119872	m
1239202906047479809	810192577139904512	f
1239203053120692229	707714041469386756	m
1239203137292042240	752849445193146368	m
1239203159567994880	391859270	m
1239203279113945090	1219496242327191553	f
1239203470151835648	2468314176	f
1239203657028997124	1101523152067125248	f
1239203668529946625	397572725	f
1239203863636385792	747910610944405504	m
1239204169388560384	2207792436	m
1239204236799467522	1008855287191736322	f
1239204241929056256	49371608	m
1239204329900380163	1081965436118462466	m
1239204450360754183	785800251458265089	m
1239204651548827649	3933480924	m
1239204830733684737	152357426	f
1239204955120111616	2674108193	m
1239205072707506178	810747867010859009	m
1239205074414587908	1671058766	m
1239205084212256769	81728345	f
1239205088763281411	1207031432939540480	f
1239205172556914692	1117299852554039296	f
1239205284377022464	904659880866267137	m
1239205385711448065	1002066656749731840	m
1239205463750836232	1219434165030064128	f
1239205491320016897	15900363	m
1239205594575314946	2576443095	m
1239205842764926976	1020885073950912512	f
1239206103856095234	368393187	m
1239206161448144897	1127195069444960256	m
1239206279966384129	880307533381943296	m
1239206802585276417	1191032280128663552	f
1239207072610291715	3141637678	f
1239207225677275137	736400467673161730	m
1239207882798673920	44337365	f
1239207996242006018	31616760	m
1239208025874771968	1098953351222292480	f
1239208089779240960	945726108	f
1239208099262664705	1168257320792600576	m
1239208113556742147	20875955	f
1239208189373145093	909164562859024384	m
1239208258079866882	961306259738705920	f
1239208396487708672	1043761728608038912	f
1239208406365462528	1155938092018257925	f
1239208653821009928	752992795	m
1239208696061755392	1214423573277872129	f
1239208704769220608	556131685	f
1239208864714653696	943650772289437699	f
1239208888114778113	1145436622957293568	m
1239209004339007493	1003748319426904064	m
1239209065290567683	890551659725824000	f
1239209933872250880	43909485	f
1239210088348282880	478058106	f
1239210486903824384	722820113351778304	f
1239210586136813575	1167071838331179010	f
1239210776486952960	2339768990	m
1239210805880664067	1108889629061795840	m
1239210884842418176	1237874819380785152	f
1239210961661288448	1236093105100767232	m
1239211035736698881	1235890142952357890	f
1239211213814366209	1315353709	m
1239211617818161153	3127748439	f
1239211701616234496	1217851873052495874	m
1239211772327886849	474252972	f
1239211804468936705	725705849713360898	m
1239212291976908801	1152008326948851712	m
1239212324382261248	61678280	f
1239212365780049925	1201706058445721600	m
1239212614300782592	1211658757404409857	m
1239212831016280065	1100035552768737280	m
1239213108180054018	890926542418722816	m
[truncated: 998,000+ more rows]
